# Supplementary material for: BN-PVDF/rGO-PVDF Laminate Nanocomposites for Energy Storage Applications
Source: Nanomaterials (Basel). 2022 Dec 19;12(24):4492. doi: 10.3390/nano12244492 (PMC9781690; doi:10.3390/nano12244492)
Supplement: Supplementary file 1 [file nanomaterials-12-04492-s001.zip]

Archive with 1 entries (1 files):
- nanomaterials-2075454-supplementary.pdf
